# Supplementary material for: Effects of seven days’ fasting on physical performance and metabolic adaptation during exercise in humans
Source: Nat Commun. 2025 Jan 2;16:122. doi: 10.1038/s41467-024-55418-0 (PMC11695724; doi:10.1038/s41467-024-55418-0)
Supplement: Supplementary file 4 — Source data [file 41467_2024_55418_MOESM4_ESM.xlsx]

## Sheet: Figure 1
Figure 1	Original data for figures
Figure 1 B										Figure 1 C									Figure 1 D					Figure 1 E																	Figure 1F
				Day									Day											Arms				Legs				Arms + legs				Total body								Day
-1	0	1	2	3	4	5	6	7		0	1	2	3	4	5	6	7		Body weight	Lean mass	Fat mass	Bone mass		Lean mass	Fat mass	Bone mass	Total mass	Lean mass	Fat mass	Bone mass	Total mass	Lean mass	Fat mass	Bone mass	Total mass	Lean mass	Fat mass	Bone mass	Total mass		1	2	3	4	5	6	7
7.83	6.51	4.83	5.25	3.57	4.07	3.93	3.76	4.69		0	1.3	-2.6	-3.4	-2.85	-3.7	-4.8	-5.2		5.2	5.512	1.094	0.013		-8.06419	-11.7807	-1.11732	-8.33333	-7.99629	-7.42601	0.267857	-7.46269	-8.0108	-8.29713	-0.067659	-7.64706	-10.7492	-6.52511	-0.446275	-9.43662		15.2	18	12.1	11	10.2	9.5	8.3
6.63	7.34	6.63	4.85	3.05	3.3	3.38	3.13	3.9		0	1.6	-1.2	-2.8	-4	-4.7	-4.9	-6.1		6.1	5.947	2.252	0.066		-6.21793	-6.22255	-2.74443	-6.01504	-5.3164	-6.78768	-1.30804	-5.27704	-5.54159	-6.62145	-1.70455	-5.46875	-7.00084	-8.92588	-1.63245	-7.18039		22.4	11.9	11.7	16.8	14.5	13.3	11.8
5.62	6.12	5.12	4.54	3.34	4.6	4.08	3.1	3.68		0	0.7	-0.8	-2.3	-3.6	-3.6	-3.85	-5.5		5.5	5.4475	1.7025	0.008		-4.77059	-7.58148	1.84049	-5.02793	-6.83883	-6.71785	-0.582072	-6.61896	-6.31309	-6.89295	0	-6.23306	-9.15508	-9.82712	-0.250078	-8.93192		16	12.3	23.2	11.6	11.6	11	8.8
6.62	6.14	5.72	4.93	5.84	5.18	4.1	4.89	5.41		0	0	-0.9	-2.85	-3	-4.3	-4.4	-5.6		5.6	5.6285	1.0185	0.0135		-0.360721	3.93865	8.01187	0.740741	-8.09494	-6.22774	-0.37594	-7.37705	-6.34319	-4.3467	1.64168	-5.61798	-11.3869	-7.15113	-0.473767	-9.92481		11.7	9.5	10.6	8.6	8	9.5	7.4
5.66	5.75	5.84	5.64	4.65	4.25	4.93	3.52	4.71		0	0.45	-0.8	-1.85	-2.6	-3	-3.6	-4.6		4.6	3.4705	1.2805	-0.012		-6.32739	-7.38007	-0.544959	-6.58683	-6.97507	-5.58276	0.363259	-6.22407	-6.80108	-5.95975	0.11274	-6.31741	-6.542	-7.722	0.422833	-6.55625		13	12.8	15.5	15.2	13.3	11.7	9.8
6.01	6.56	5.32	5.11	3.81	4.66	3.83	3.48	4.45		0	-0.4	-1.5	-2.8	-3.7	-4.6	-5.9	-7.2		7.2	5.596	1.793	0.02		-5.69284	-11.9284	0.339559	-5.9761	-6.36836	-13.0297	-1.60051	-6.90162	-6.1806	-12.8125	-1.06927	-6.65236	-6.84208	-14.4924	-0.505306	-7.59042		32.3	21.2	18.7	20.2	15.3	21.7	7.1
4.78	5.79	4.94	4.97	3.26	2.87	2.81	4.73	4.39		0	-1	-2.3	-3.3	-3.9	-4.2	-5.6	-6.2		6.2	5.077	1.338	0.012		-6.19859	-3.45261	-0.383142	-4.87805	-6.8096	-3.05804	0.20562	-5.60224	-6.65235	-3.15882	0.0504796	-5.41667	-7.49185	-3.9052	-0.314548	-6.04915		23	15.1	15.7	17.6	13	13.9	11.5
6.99	6.49	5.04	4.45	4.5	2.95	3.17	3.11	2.24		0	-1.8	-2.5	-2.6	-3	-3.8	-3.7	-4.2		4.2	2.622	1.447	-0.0075		-3.35285	-16.6107	-1.17253	-7.40741	-4.33631	-9.24953	1.01695	-5.15971	-4.13635	-10.8669	0.464723	-5.63107	-6.42096	-14.3424	0.327297	-7.5188		10.2	9	7.2	8.1	7.8	3.1	12.7
6.88	5.81	5.4	4.56	4.21	4.12	3.63	3.95	3.61		0	-1.4	-2.3	-3.1	-4.1	-4.4	-5	-5.8		5.8	2.457	1.6305	0.0395		-4.81954	-4.30712	-0.863558	-5.34351	-4.76714	-3.73492	-0.897666	-4.4843	-4.77978	-3.84298	-0.888889	-4.67938	-5.7246	-9.25448	-1.53249	-6.57165		9.4	9.7	13.6	5.9	7.7	8.8	7.4
6.22	6.27	5.08	5.07	3.52	3.69	4.11	3.26	3.04		0	-0.6	-0.7	-2.2	-2.6	-2.7	-4.1	-4.2		4.2	3.654	0.5145	-0.082		-14.3355	0.246259	0.897666	-7.57576	-6.41526	1.71336	1.92196	-2.77778	-8.09596	1.41812	1.67106	-3.77358	-9.36563	-1.92903	3.40815	-6.02056		9.9	8.9	6.8	6.8	5	5.4	5.5
5.61	6.24	5.74	4.16	5.48	4.96	3.28	3.91	4.73		0	-0.7	-1.8	-3.3	-4.2	-5.1	-6	-8.1		8.1	5.4585	1.887	0.0255		-5.76152	-4.91888	0.369004	-5.60748	-4.61998	-0.169537	0.456621	-3.48432	-4.933	-1.39165	0.431034	-4.06091	-8.36097	-8.68025	-0.719424	-8.16777		12.3	12	14.2	14.6	12.4	12.3	9.6
6.69	5.95	6.58	4.78	3.99	4.73	4.08	3.81	4.85		0	-0.8	-1.5	-2.2	-2.6	-2.8	-4.1	-6.1		6.1	4.452	0.831	-0.011		-8.41291	-1.27389	1.69972	-6.49351	-8.65574	-6.87466	0.492611	-7.90514	-8.5963	-5.83543	0.804094	-7.57576	-8.5777	-6.33577	0.385424	-7.8056		14.1	10.7	10	9.8	9.5	8.2	7.4
										0	-0.6	-2.6	-3.3	-3.8	-4.6	-5.4	-7		7	4.0225	1.7725	0.024		-5.14433	-8.8761	0.759013	-5.21739	-6.04691	-4.88132	-0.102354	-5.58214	-5.79975	-5.84042	0.125471	-5.48425	-5.75634	-10.5402	-0.634753	-6.40884		14.5	11.3	11.5	11.6	11.1	10.5	9.9
N=12										N=13									N=13					N=13																	N=13

## Sheet: Figure 2
Figure 2
	Figure 2A			Figure 2B								Figure 2C								Figure 2D			Figure 2E			Figure 2F			Figure 2G
					Before				Fasting day 6				Before				Fasting day 6
	Before	Fasting day 6		60 degree/s	120 degree/s	180 degree/s		60 degree/s	120 degree/s	180 degree/s		60 degree/s	120 degree/s	180 degree/s		60 degree/s	120 degree/s	180 degree/s		Before	Fasting day 6		Before	Fasting day 6		Before	Fasting day 6		Before	Fasting day 6
	207	214		207	136	106		214	129	108		105	148	141		129	129	144		3.4985	3.0755		50.2	47.7		300	250		4.3	3.85
	327	424		327	203	178		424	228	190		159	215	231		166	253	296		4.391	3.36		38.5	31.3		325	250		2.85	2.33
	149	171		149	114	96		171	114	96		78	123	141		70	123	135		3.983	3.429		50.5	47.1		325	275		4.13	3.78
	217	213		217	171	144		213	144	113		107	185	200		98	148	151		2.885	2.248		43.4	37		250	200		3.77	3.29
	188	186		188	142	123		186	142	117		84	176	209		93	164	180		3.634	3.124		50.6	46.3		275	225		3.83	3.33
	323	301		323	213	163		301	183	148		152	239	224		133	195	204		5.053	4.825		52	52.6		375	350		3.86	3.82
	374	305		374	245	199		305	248	213		155	245	279		143	235	307		4.486	4.19		42.5	42		350	325		3.32	3.26
	161	136		161	87	72		136	88	75		93	102	121		64	103	129		3.1375	2.614		59.8	53.1		275	225		5.24	4.57
	141	126		141	91	79		126	75	66		70	111	121		63	74	94		2.941	2.6		46	44.3		225	200		3.52	3.41
	146	127		146	111	88		127	107	83		79	142	158		75	122	123		2.426	2.176		35.4	34.3		200	175		2.92	2.76
	370	357		370	209	170		357	198	161		147	246	284		147	223	250		4.718	3.85		52.1	46.3		375	300		4.14	3.61
	167	156		167	138	110		156	136	110		85	157	168		86	148	158		3.75	3.269		55.6	51.6		325	275		4.81	4.34
	289	294		289	207	176		294	217	174		148	213	243		165	230	249		4.084	3.711		45.4	43.5		350	275		3.89	3.22
	N=13

## Sheet: Figure 3
Figure 3
	Figure 3 A			Figure 3 B			Figure 3 C			Figure 3 D			Figure 3 E														Figure 3 F														Figure 3 G
															Pre							Fasting day 6							Pre							Fasting day 6							Pre
	Pre	Post		Pre	Post		Pre	Post		Pre	Post		0.3	0.4	0.5	0.6	0.7	0.8		0.3	0.4	0.5	0.6	0.7	0.8		0.3	0.4	0.5	0.6	0.7	0.8		0.3	0.4	0.5	0.6	0.7	0.8		0.3	0.4	0.5	0.6	0.7	0.8		0.3	0.4
	0.2172	0.2052		1524.74	1318.73		0.847	0.717		47.1712	95.308		1207	1506	1862	2172.5	2510	2944.5		1321.5	1616.5	1990	2388	2767	3067		0.805	0.835	0.85	0.89	0.92	0.98		0.705	0.715	0.745	0.795	0.855	0.93		0.39306	0.414978	0.466431	0.399088	0.335336	0.0983463		0.651037	0.769373
	0.3782	0.3842		2682.58	2609.39		0.863	0.797		41.8033	64.6898		1498	1764.5	2142.5	2622	3062.5	3534.5		1629	2012.5	2314	2722.5	3149.5	3511		0.835	0.85	0.9	0.935	0.97	1.06		0.76	0.79	0.84	0.89	0.95	1.01		0.412774	0.442007	0.357798	0.284618	0.153431	0		0.652903	0.705784
	0.305	0.3797		2202.36	2540.69		0.891	0.775		32.6709	72.7767		1287.5	1709.5	1719	2430	3013.5	3485.5		1489.5	1864	2291	2725	3067.5	3390		0.9	0.91	0.91	0.965	1.02	1.05		0.74	0.78	0.81	0.87	0.91	0.97		0.215013	0.256938	0.258366	0.142034	0	0		0.646741	0.684834
	0.3076	0.2988		2289.93	1963.9		0.94	0.749		17.4436	82.6524		1273	1392.5	1636	1843.5	2110.5	2401		1318	1442.5	1679.5	1852.5	2070.5			0.865	0.875	0.91	0.965	1.01	1.045		0.735	0.77	0.825	0.89	0.945			0.286998	0.290684	0.245891	0.107753	0	0		0.583281	0.554064
	0.2875	0.3844		2120.61	2559.86		0.925	0.768		22.0069	75.4009		1383	1606.5	1850.5	2199.5	2519	2815.5		1374.5	1654.5	1942.5	2258.5	2574	2926		0.88	0.92	0.94	0.965	0.985	1.02		0.8	0.835	0.855	0.89	0.94	0.995		0.277153	0.214628	0.18542	0.128561	0.0631009	0		0.459083	0.455897
	0.3282	0.3195		2419.32	2127.67		0.924	0.768		22.3142	75.4009		1882.5	2294	2718.5	3141.5	3651	4110		1951	2313.5	2727.5	3184	3676.5	4151		0.865	0.875	0.915	0.93	0.995	1.04		0.78	0.845	0.87	0.93	0.99	1.03		0.42441	0.478873	0.385891	0.367241	0.0304858	0		0.716797	0.598849
	0.3845	0.3362		2600.9	2149.87		0.791	0.71		66.8715	98.1534		1590	1909	2318.5	2751	3218.5	3592		1434.5	1811	2223	2642.5	2962.5	3622		0.815	0.825	0.845	0.87	0.915	0.95		0.76	0.7	0.77	0.815	0.855	0.9		0.491231	0.557905	0.600144	0.597242	0.456866	0.299932		0.574948	0.907311
	0.2131	0.222		1431.76	1482.43		0.781	0.772		70.5472	73.8983		1054.5	1365	1707	2014.5	2299.5	2590.5		1170	1462	1834.5	2231				0.85	0.855	0.865	0.905	0.91	0.96		0.685	0.695	0.75	0.825				0.264152	0.330535	0.384843	0.3196	0.345615	0.173045		0.615478	0.74467
	0.2127	0.202		1476.65	1351.65		0.83	0.775		52.9983	72.7767		1023.5	1306	1504.5	1701	1987.5	2251.5		1050	1350.5	1602.5	1891.5	2109	2343		0.805	0.79	0.85	0.89	0.92	0.97		0.735	0.73	0.73	0.775	0.815	0.85		0.333303	0.458014	0.376877	0.312474	0.26553	0.1128		0.464677	0.60894
	0.2024	0.2734		1436.55	1859.36		0.864	0.799		41.4715	63.9665		918	1107.5	1295	1531	1746	1978.5		991.5	1249	1460.5	1698.5	1895.5	2136		0.765	0.775	0.805	0.845	0.87	0.94		0.7	0.71	0.73	0.76	0.81	0.855		0.360269	0.416143	0.421717	0.396299	0.379057	0.198246		0.496742	0.604891
	0.2889	0.175		2010.93	1183.96		0.834	0.79125		51.6155	66.7803		1574	1930	2394	2844.5	3433	3891		1556.5	1944.5	2374	2755.5	3292.5	3709		0.855	0.875	0.905	0.945	1	1.03		0.75	0.765	0.815	0.875	0.91	0.99		0.381144	0.402887	0.379808	0.261267	0	0		0.649839	0.763119
	0.2019	0.2505		1338.07	1688.75		0.761	0.786		78.0504	68.7031		1323.5	1627	1913.5	2282	2657	2985.5		1270.5	1558.5	1904.5	2284.5	2595	2974.5		0.765	0.8	0.835	0.875	0.91	0.96		0.705	0.755	0.775	0.825	0.875	0.93		0.519408	0.543418	0.527265	0.476368	0.399347	0.199431		0.625912	0.63766
	0.2522	0.3302		1867.14	2113.01		0.931	0.711		20.1715	97.7452		1561	1860	2132	2407.5	2709	3086		1579.5	1851.5	2096.5	2498	2818	3143.5		0.84	0.8	0.845	0.865	0.9	0.945		0.715	0.745	0.745	0.775	0.81	0.88		0.417099	0.62124	0.551868	0.542771	0.452403	0.283449		0.751763	0.788461
	N=13
[truncated: 32 more columns]

## Sheet: Figure 4
Figure 4
Figure 4 A								Figure 4 B								Figure 4 C								Figure 4 D
	Pre				Fasting day 6				Pre				Fasting day 6				Pre				Fasting day 6				Pre				Fasting day 6
Plasma glucose				Plasma glucose				Plasma insulin				Plasma insulin				Plasma beta-hydroxybuturate				Plasma beta-hydroxybuturate				Plasma FFA				Plasma FFA
Pre	80% VO2peak	VO2peak		Pre	80% VO2peak	VO2peak		Pre	80% VO2peak	VO2peak		Pre	80% VO2peak	VO2peak		Pre	80% VO2peak	VO2peak		Pre	80% VO2peak	VO2peak		Pre	80% VO2peak	VO2peak		Pre	80% VO2peak	VO2peak
5.33	5.83	7.46		3.68	5.44	5.13		40.3	44.8	52.9		6.2	24	24.6		0.03	0.08	0.09		3	1.85	1.5		0.23	0.85	0.87		1.91	2.3	2.23
6.19	5.68	6.06		4.31	5.13	6.07		24.5	10.9	17.5		3	3	23.2		0.08	0.04	0.05		2.92	2.41	2.26		0.55	0.36	0.32		0.94	1.05	1.2
5.72	5.35	5.75		3.37	5.23	5.77		41.9	37.4	48.7		3	9.3	20		0.02	0.01	0.03		4.59	3.75	3.55		0.28	0.16	0.17		1.78	0.99	0.97
4.73	5.4	7.14		2.8	5	6.17		44.7	48.6	66.2		3	12.7	36.8		0.03	0.06	0.07		5.37	4.25	3.75		0.4	0.49	0.44		1.41	1.78	1.68
5.78	5.69	6.43		3.33	4.46	5.2		48.3	27.4	42.5		3	3	13.7		0.04	0.04	0.06		4.51	3.49	3.39		0.28	0.16	0.16		1.4	0.95	1
4.83	5.22	5.34		3.9	4.87	5.61		9.5	3	7.4		3	3	3		0.11	0.09	0.08		2.66	1.92	1.63		0.34	0.46	0.28		1.27	0.62	0.69
5.98	6	6.41		5.59	5.58	5.46		89.9	35.2	38.5		10.2	10	10.4		0.02	0.02	0.03		2.53	2.51	2.44		0.31	0.25	0.21		0.35	0.36	0.34
4.9	5.84	6.26		3.77	4.6	4.71		17.5	11.2	17.9		3	3	3		0.03	0.02	0.04		4.57	3.39	3.18		0.41	0.28	0.22		2.12	2.1	1.58
5.25	5.44	5.4		2.62	3.61	4.12		53.8	31.3	31.7		3	17.3	24.9		0.08	0.06	0.06		5.19	4.1	3.6		0.39	0.48	0.26		1.94	2.01	1.32
4.86	5.59	7.9		3.57	5.12	5.48		22.5	15.1	42.6		13.5	14.7	18.2		0.4	0.31	0.25		4.87	3.93	3.79		0.9	0.81	1		1.63	2.09	2.02
6.37	5.83	10.71		4.28	6.47	7.39		43.8	21.2	106.5		14.6	12.7	22.3		0.03	0.03	0.05		4.95	3.83	3.4		0.17	0.23	0.26		1.04	0.53	0.6
5.28	5.68	6.96		3.86	4.99	6.24		23.1	14.6	57.4		9.8	3	39.8		0.05	0.05	0.07		2.73	2.06	1.75		0.46	0.41	0.37		1.41	0.82	1.59
5.33	5.37	5.62		4.07	4.54	4.85		32.4	11.1	13.9		3	3	3		0.02	0.03	0.04		4.29	3.7	3.45		0.3	0.33	0.38		2.37	0.98	0.89
N=13								Detection level for insulin was 6 pM. Values below detection level was set to 3 pM.

## Sheet: Figure 5
Figure 5. Original data from scanning the blots for p-GS site 1a, p-GS site 2+2a, and p-GS site 3a+3b
	Figure 5 A			Figure 5 B			Figure 5 C			Figure 5 D			Figure 5 E			Figure 5 F
	Glycogen			Total GS			GS FV			p-GS site 1a			p-GS site 2+2a			p-GS site 3a+3b
	Before	Fasting day 6		Before	Fasting day 6		Before	Fasting day 6		Before	Fasting day 6		Before	Fasting day 6		Before	Fasting day 6
	490.4	147.8		11.7	12.6		21.1	35		1.0666e+07	7.15401e+06		10945460	5.46719e+06		1.16204e+07	4.84534e+06
	329	250.8		6.5	9.9		10.5	24.6		7.94069e+06	5.4071e+06		1.34396e+07	1.14272e+07		8.47518e+06	5387372
	463	257.2		12.5	11.1		11.5	24.1		8.09317e+06	7.55512e+06		1.00041e+07	4.93386e+06		6.53966e+06	7.91853e+06
	471.1	184.6		9.1	9.9		14	25.8		3.37552e+06	2.75207e+06		9.49011e+06	8.63883e+06		4.98231e+06	4.53853e+06
	365.3	186.3		9.5	10.2		11.1	26.8		5.35426e+06	6.77029e+06		1.31449e+07	5.7462e+06		1.203e+07	6.39233e+06
	481.8	175.4		11.5	12.8		15.4	22.6		9.15805e+06	5.83266e+06		1.02882e+07	8.19192e+06		1.04698e+07	6.7784e+06
	491.3	200.8		10.7	9.8		13.2	13.8		5.28862e+06	5.6468e+06		1.44345e+07	30387396		8.30128e+06	5.30381e+06
	428.5	222.4		14.8	15.1		13.7	13.3		7.02663e+06	2.30337e+06		7.23798e+06	4.04776e+06		1.61343e+07	1.22604e+07
	142.2	78.4		8.5	7.8		15.8	31.5		5.76873e+06	1.96527e+06		4.3272e+06	7.9293e+06		6.56628e+06	3.10964e+06
	330.1	184.7		21.6	13.1		35.4	37.6		6.64973e+06	5.77173e+06		7236628	3.52847e+06		4.49204e+06	8.24376e+06
	390.4	213.7		9.9	13.4		15.4	38.9		6.64004e+06	7.20253e+06		2.20618e+07	1.30459e+07		8.24242e+06	2.15546e+06
	629.6	227.6		9.7	16.7		9.1	28		1.23592e+07	1.53962e+07		4.70342e+06	4.38378e+06		1.26275e+07	1.52002e+07
	285.7	151.3		6.7	6.7		11.9	27.1		7.18002e+06	6.23277e+06					4.49351e+06	2.30388e+06
	n=13			n=13			n=13			n=13			n=12			n=13

## Sheet: Figure 6
Figure 6. Original data from scanning the blots for PDH, p-PDH site 1, p-PDH site 2 and PDK4.
	Figure 6 A			Figure 6 B			Figure 6 C			Figure 6 D			Figure 6 E			Figure 6 F			Figure 6 G
	AMPK α1β2γ1			AMPK α2β2γ1			AMPK α2β2γ3			PDH			p-PDH site 1			p-PDH site 2			PDK4
	Before	After		Before	After		Before	After		Before	After		Before	After		Before	After		Before	After
	0.118	0.107		0.13	0.126		0.043	0.029		5.29485e+06	5.37804e+06		2.5886e+06	4.09331e+06		15003784	22024152		3.9413e+06	2.9189e+07
	0.119	0.112		0.114	0.074		0.056	0.076		1.28032e+07	12636552		6.80112e+06	1.37758e+07		1846004	7.24803e+06		2624.8	643699
	0.141	0.101		0.069	0.073		0.058	0.076		6.26858e+06	10764716		3.25406e+06	1.01465e+07		7949244	11530628		397129	6.81886e+06
	0.081	0.14		0.06	0.086		0.073	0.062		9.09456e+06	1.24074e+07		5.65744e+06	1.04039e+07		1.74752e+06	11619112		782651	1.57131e+07
	0.118	0.071		0.018	0.029		0.038	0.028		18152288	1.42882e+07		1.26892e+07	1.11651e+07		4622232	9.90506e+06		1.32011e+06	8.28869e+06
	0.14	0.126		0.045	0.05		0.046	0.061		9.28309e+06	1.1722e+07		4.99735e+06	5.91156e+06		14718648	1.1484e+07		2.69265e+06	1.12184e+07
	0.157	0.149		0.012	0.048		0.052	0.048		1.74029e+07	1.58515e+07		1.00292e+07	1.53683e+07		4.54925e+06	11135944		1.57623e+06	5.55784e+06
	0.076	0.139		0.061	0.066		0.063	0.047		9810780	7.53159e+06		6.28108e+06	5.70156e+06		12750756	14784616		1.42869e+06	1.91823e+07
	0.131	0.089		0.138	0.026		0.031	0.031		1.49072e+07	1.06918e+07		1.30348e+07	1.49104e+07		8.06719e+06	12100356		2.96062e+06	3.43234e+07
	0.129	0.102		0.058	0.033		0.051	0.049		8.64688e+06	7.82427e+06		3.34895e+06	5.35093e+06		13520968	11769416		10799091	4.75878e+07
	0.13	0.126		0.032	0.052		0.049	0.015		1.22979e+07	2.18764e+07		7168092	1.98975e+07		6.2131e+06	10484296		1.04965e+06	1.44482e+07
	0.075	0.099		0.065	0.073		0.037	0.039		6.30204e+06	7.74572e+06		3.86594e+06	7.28299e+06		7494176	20044092		1.45343e+06	2.45493e+07
	0.079	0.082		0.06	0.051		0.062	0.016								7.14126e+06	8.22025e+06		613549	1.5531e+07
	n=13			n=13			n=13			n=12			n=12			n=13			n=13

## Sheet: Supplementary Figure 3
Supplementary figure 3. Blots of p-GS site 1a, p-GS site 2+2a, and p-GS site 3a+3b and GS total, PDH, p-PDH site 1, p-PDH site 2 and PDK4.

## Sheet: Supplementary Figure 4
Supplementary figure 4. Blot of Hexokinase II, Citrate synthase, mitochondria Complex I - V, FATB4, ACC, and AMPK-α2
	Hexokinase II												FATP4
	Citrate Synthase
													ACC
	Mito. Complex I-V
													AMPK-α2

## Sheet: Supplementary Table 2
Supplementary table 2. Data from scans of blots for Hexokinase II, Citrate synthase, mitochondria Complex I - V, FATB4, ACC, and AMPK-α2
	Hexokinase II			Citrate synthase			Mito. Complex I			Mito. Complex II			Mito. Complex III			Mito. Complex IV			Mito. Complex V			FATP4			ACC			AMPK-α2
	Before	After		Before	After		Before	After		Before	After		Before	After		Before	After		Before	After		Before	After		Before	After		Before	After
	0.385361	0.5524		0.608543	0.638129		1.04723	0.379067		0.406754	1.1306		0.773667	0.678298		0.427863	0.478819		0.348835	0.544034		0.864116	0.950097		1.59349	0.942612		0.945352	1.05052
	0.797805	0.608121		1.22229	0.965844		1.65731	1.0981		0.863039	0.593052		1.30024	1.03589		1.33503	2.14397		1.16532	0.81697		0.889761	1.34765		1.28456	1.31876		0.855397	1.09312
	0.815221	0.638339		0.90708	0.699171		0.453776	0.812613		1.44561	1.02041		0.491598	0.770529		0.255044	0.98451		0.482929	0.740731		0.763752	1.65325		1.23727	1.95895		0.591407	1.09663
	0.985339	0.873738		1.02162	0.836374		0.447785	1.58119		0.636683	0.707602		0.832253	1.56585		0.316696	1.22479		0.793673	1.18565		0.704471	1.41971		1.39356	2.05489		0.538558	0.995549
	1.18616	1.06257		1.3072	1.25342		1.21915	1.57215		1.49512	1.26668		0.971099	1.0413		0.429991	1.77869		1.54959	1.25543		1.1481	1.35756		1.23905	2.13778		1.24217	1.5316
	1.08355	0.953649		0.796257	0.748378		0.66796	1.64944		0.0950575	1.33131		0.629309	0.976244		0.722189	1.57788		0.774765	0.740483		0.478709	1.08098		0.683364	3.01241		0.822731	1.30392
	1.62071	1.7051		1.44198	1.58248		1.13586	2.69999		1.46035	2.96312		1.33145	2.54777		0.911813	2.83897		1.74366	2.59913		0.97814	1.47157		0.506803	1.34179		1.38455	1.37268
	0.79866	0.747754		0.9865	0.862586		0.739769	0.533357		1.13207	0.448858		1.36297	0.503934		1.81872	0.643349		0.988361	0.831808		0.845171	1.09682		0.553233	0.803145		0.869695	0.847958
	1.45732	1.08264		0.991117	1.20631		0.849369	0.849658		1.10587	1.01787		0.888839	1.10231		1.36047	1.34729		1.1105	1.29971		1.42515	0.975545		1.61493	1.44634		1.7688	1.19115
	0.741425	0.705008		1.07896	1.14824		0.39687	0.875004		1.00647	0.405008		0.898013	1.43853		1.27927	0.510301		0.891652	0.897315		1.10027	0.995559		1.33844	0.683039		0.937086	0.192002
	1.45664	1.66086		1.07728	1.15893		2.11174	2.00229		1.67631	0.227625		1.86265	1.46897		2.19263	0.810595		1.36433	1.39213		1.84704	1.13109		-0.0382447	1.37009		1.33356	1.41472
	0.671812	0.551204		0.56117	0.532623		1.27318	0.704534		0.676681	0.0883356		0.657915	0.216723		0.950281	0.451152		0.786378	0.370901		0.955323	0.835678		0.593546	0.517215		0.710678	0.805799
	n=12 for all
